# Supplementary material for: The broad host range pathogen Sclerotinia sclerotiorum produces multiple effector proteins that induce host cell death intracellularly
Source: Mol Plant Pathol. 2023 Apr 10;24(8):866–81. doi: 10.1111/mpp.13333 (PMC10346375; doi:10.1111/mpp.13333)
Supplement: Supplementary file 12 — Table S4 Constructs used in this study. [file MPP-24-866-s001.xlsx]

## Sheet: Constructs used
Construct	Use	Insert	Template	Plasmid backbone	Cloning method	Reference
pDONR/Zeo : Sscle01g005390ΔSP	Gateway cloning of putative effectors	Sscle01g005390 without SP	S. sclerotiorum isolate CU8.24 cDNA	pDONR/Zeo	Gateway BP
pDONR/Zeo : Sscle01g009960ΔSP	Gateway cloning of putative effectors	Sscle01g009960 without SP	S. sclerotiorum isolate CU8.24 gDNA	pDONR/Zeo	Gateway BP
pDONR/Zeo : SsINE1ΔSP	Gateway cloning of putative effectors	Sscle02g012940 (SsINE1) without SP	S. sclerotiorum isolate CU8.24 gDNA	pDONR/Zeo	Gateway BP
pDONR/Zeo : Sscle02g021780ΔSP	Gateway cloning of putative effectors	Sscle02g021780 without SP	S. sclerotiorum isolate CU8.24 cDNA	pDONR/Zeo	Gateway BP
pDONR/Zeo : Sscle04g039210ΔSP	Gateway cloning of putative effectors	Sscle04g039210 without SP	S. sclerotiorum isolate CU8.24 cDNA	pDONR/Zeo	Gateway BP
pDONR/Zeo : SsINE2ΔSP	Gateway cloning of putative effectors	Sscle05g046060 (SsINE2) without SP	S. sclerotiorum isolate CU8.24 gDNA	pDONR/Zeo	Gateway BP
pDONR/Zeo : Sscle05g046070ΔSP	Gateway cloning of putative effectors	Sscle05g046070 without SP	S. sclerotiorum isolate CU8.24 gDNA	pDONR/Zeo	Gateway BP
pDONR/Zeo : Sscle06g050820ΔSP	Gateway cloning of putative effectors	Sscle06g050820 without SP	S. sclerotiorum isolate CU8.24 cDNA	pDONR/Zeo	Gateway BP
pDONR/Zeo : Sscle07g057000ΔSP	Gateway cloning of putative effectors	Sscle07g057000 without SP	S. sclerotiorum isolate CU8.24 cDNA	pDONR/Zeo	Gateway BP
pDONR/Zeo : Sscle10g080580ΔSP	Gateway cloning of putative effectors	Sscle10g080580 without SP	S. sclerotiorum isolate CU8.24 cDNA	pDONR/Zeo	Gateway BP
pDONR/Zeo : Sscle11g081020ΔSP	Gateway cloning of putative effectors	Sscle11g081020 without SP	S. sclerotiorum isolate CU8.24 gDNA	pDONR/Zeo	Gateway BP
pDONR/Zeo : SsINE3ΔSP	Gateway cloning of putative effectors	Sscle12g087960 (SsINE3) without SP	S. sclerotiorum isolate CU8.24 gDNA	pDONR/Zeo	Gateway BP
pDONR/Zeo : Sscle12g088660ΔSP	Gateway cloning of putative effectors	Sscle12g088660 without SP	S. sclerotiorum isolate CU8.24 gDNA	pDONR/Zeo	Gateway BP
pDONR/Zeo : SsINE4ΔSP	Gateway cloning of putative effectors	Sscle13g094760 (SsINE4) without SP	S. sclerotiorum isolate CU8.24 gDNA	pDONR/Zeo	Gateway BP
pDONR/Zeo : Sscle13g094920ΔSP	Gateway cloning of putative effectors	Sscle13g094920 without SP	S. sclerotiorum isolate CU8.24 cDNA	pDONR/Zeo	Gateway BP
pDONR/Zeo : Sscle13g095230ΔSP	Gateway cloning of putative effectors	Sscle13g095230 without SP	S. sclerotiorum isolate CU8.24 cDNA	pDONR/Zeo	Gateway BP
pDONR/Zeo : Sscle16g107890ΔSP	Gateway cloning of putative effectors	Sscle16g107890 without SP	S. sclerotiorum isolate CU8.24 gDNA	pDONR/Zeo	Gateway BP
pDONR/Zeo : SsINE5ΔSP	Gateway cloning of putative effectors	Sscle05g045060 (SsINE5) without SP	S. sclerotiorum isolate CU8.24 cDNA	pDONR/Zeo	Gateway BP
pDONR/Zeo : Sscle01g006330ΔSP	Gateway cloning of putative effectors	Sscle01g006330 without SP	S. sclerotiorum isolate CU8.24 cDNA	pDONR/Zeo	Gateway BP
pDONR/Zeo : Sscle10g075140ΔSP	Gateway cloning of putative effectors	Sscle10g075140 without SP	S. sclerotiorum isolate CU8.24 cDNA	pDONR/Zeo	Gateway BP
pDONR/Zeo : Sscle14g100310ΔSP	Gateway cloning of putative effectors	Sscle14g100310 without SP	S. sclerotiorum isolate CU8.24 cDNA	pDONR/Zeo	Gateway BP
pEAQ-HT-DEST1-Sscle01g005390ΔSP-GFP	Cell death assays in N. benthamiana	Sscle01g005390 without SP	pDONR/Zeo : Sscle01g005390ΔSP	pEAQ-HT-DEST1-GFP	Gateway LR	Plasmid backbone modified from vector described in Sainsbury et al. (2009)
pEAQ-HT-DEST1-Sscle01g009960ΔSP-GFP	Cell death assays in N. benthamiana	Sscle01g009960 without SP	pDONR/Zeo : Sscle01g009960ΔSP	pEAQ-HT-DEST1-GFP	Gateway LR	Plasmid backbone modified from vector described in Sainsbury et al. (2009)
pEAQ-HT-DEST1-SsINE1ΔSP-GFP	Cell death/localisation assays in N. benthamiana	Sscle02g012940 (SsINE1) without SP	pDONR/Zeo : SsINE1ΔSP	pEAQ-HT-DEST1-GFP	Gateway LR	Plasmid backbone modified from vector described in Sainsbury et al. (2009)
pEAQ-HT-DEST1-Sscle02g021780ΔSP-GFP	Cell death assays in N. benthamiana	Sscle02g021780 without SP	pDONR/Zeo : Sscle02g021780ΔSP	pEAQ-HT-DEST1-GFP	Gateway LR	Plasmid backbone modified from vector described in Sainsbury et al. (2009)
pEAQ-HT-DEST1-Sscle04g039210ΔSP-GFP	Cell death assays in N. benthamiana	Sscle04g039210 without SP	pDONR/Zeo : Sscle04g039210ΔSP	pEAQ-HT-DEST1-GFP	Gateway LR	Plasmid backbone modified from vector described in Sainsbury et al. (2009)
pEAQ-HT-DEST1-SsINE2ΔSP-GFP	Cell death/localisation assays in N. benthamiana	Sscle05g046060 (SsINE2) without SP	pDONR/Zeo : SsINE2ΔSP	pEAQ-HT-DEST1-GFP	Gateway LR	Plasmid backbone modified from vector described in Sainsbury et al. (2009)
pEAQ-HT-DEST1-Sscle05g046070ΔSP-GFP	Cell death assays in N. benthamiana	Sscle05g046070 without SP	pDONR/Zeo : Sscle05g046070ΔSP	pEAQ-HT-DEST1-GFP	Gateway LR	Plasmid backbone modified from vector described in Sainsbury et al. (2009)
pEAQ-HT-DEST1-Sscle06g050820ΔSP-GFP	Cell death assays in N. benthamiana	Sscle06g050820 without SP	pDONR/Zeo : Sscle06g050820ΔSP	pEAQ-HT-DEST1-GFP	Gateway LR	Plasmid backbone modified from vector described in Sainsbury et al. (2009)
pEAQ-HT-DEST1-Sscle07g057000ΔSP-GFP	Cell death assays in N. benthamiana	Sscle07g057000 without SP	pDONR/Zeo : Sscle07g057000ΔSP	pEAQ-HT-DEST1-GFP	Gateway LR	Plasmid backbone modified from vector described in Sainsbury et al. (2009)
pEAQ-HT-DEST1-Sscle10g080580ΔSP-GFP	Cell death assays in N. benthamiana	Sscle10g080580 without SP	pDONR/Zeo : Sscle10g080580ΔSP	pEAQ-HT-DEST1-GFP	Gateway LR	Plasmid backbone modified from vector described in Sainsbury et al. (2009)
pEAQ-HT-DEST1-Sscle11g081020ΔSP-GFP	Cell death assays in N. benthamiana	Sscle11g081020 without SP	pDONR/Zeo : Sscle11g081020ΔSP	pEAQ-HT-DEST1-GFP	Gateway LR	Plasmid backbone modified from vector described in Sainsbury et al. (2009)
pEAQ-HT-DEST1-SsINE3ΔSP-GFP	Cell death/localisation assays in N. benthamiana	Sscle12g087960 (SsINE3) without SP	pDONR/Zeo : SsINE3ΔSP	pEAQ-HT-DEST1-GFP	Gateway LR	Plasmid backbone modified from vector described in Sainsbury et al. (2009)
pEAQ-HT-DEST1-Sscle12g088660ΔSP-GFP	Cell death assays in N. benthamiana	Sscle12g088660 without SP	pDONR/Zeo : Sscle12g088660ΔSP	pEAQ-HT-DEST1-GFP	Gateway LR	Plasmid backbone modified from vector described in Sainsbury et al. (2009)
pEAQ-HT-DEST1-SsINE4ΔSP-GFP	Cell death/localisation assays in N. benthamiana	Sscle13g094760 (SsINE4) without SP	pDONR/Zeo : SsINE4ΔSP	pEAQ-HT-DEST1-GFP	Gateway LR	Plasmid backbone modified from vector described in Sainsbury et al. (2009)
pEAQ-HT-DEST1-Sscle13g094920ΔSP-GFP	Cell death assays in N. benthamiana	Sscle13g094920 without SP	pDONR/Zeo : Sscle13g094920ΔSP	pEAQ-HT-DEST1-GFP	Gateway LR	Plasmid backbone modified from vector described in Sainsbury et al. (2009)
pEAQ-HT-DEST1-Sscle13g095230ΔSP-GFP	Cell death assays in N. benthamiana	Sscle13g095230 without SP	pDONR/Zeo : Sscle13g095230ΔSP	pEAQ-HT-DEST1-GFP	Gateway LR	Plasmid backbone modified from vector described in Sainsbury et al. (2009)
pEAQ-HT-DEST1-Sscle16g107890ΔSP-GFP	Cell death assays in N. benthamiana	Sscle16g107890 without SP	pDONR/Zeo : Sscle16g107890ΔSP	pEAQ-HT-DEST1-GFP	Gateway LR	Plasmid backbone modified from vector described in Sainsbury et al. (2009)
pEAQ-HT-DEST1-SsINE5ΔSP-GFP	Cell death/localisation assays in N. benthamiana	Sscle05g045060 (SsINE5) without SP	pDONR/Zeo : SsINE5ΔSP	pEAQ-HT-DEST1-GFP	Gateway LR	Plasmid backbone modified from vector described in Sainsbury et al. (2009)
pEAQ-HT-DEST1-MtPR1SP-Sscle01g006330ΔSP-GFP	Cell death assays in N. benthamiana	Sscle01g006330 without SP	pDONR/Zeo : Sscle01g006330ΔSP	pEAQ-HT-DEST1-MtPR1SP-GFP	Gateway LR	Plasmid backbone modified from vector described in Sainsbury et al. (2009)
pEAQ-HT-DEST1-MtPR1SP-Sscle10g075140ΔSP-GFP	Cell death assays in N. benthamiana	Sscle10g075140 without SP	pDONR/Zeo : Sscle10g075140ΔSP	pEAQ-HT-DEST1-MtPR1SP-GFP	Gateway LR	Plasmid backbone modified from vector described in Sainsbury et al. (2009)
pEAQ-HT-DEST1-MtPR1SP-Sscle14g100310ΔSP-GFP	Cell death assays in N. benthamiana	Sscle14g100310 without SP	pDONR/Zeo : Sscle14g100310ΔSP	pEAQ-HT-DEST1-MtPR1SP-GFP	Gateway LR	Plasmid backbone modified from vector described in Sainsbury et al. (2009)
pEAQ-HT-DEST1-MtPR1SP-SsINE1ΔSP-GFP	Cell death/localisation assays in N. benthamiana	Sscle02g012940 (SsINE1) without SP	pDONR/Zeo : SsINE1ΔSP	pEAQ-HT-DEST1-MtPR1SP-GFP	Gateway LR	Plasmid backbone modified from vector described in Sainsbury et al. (2009)
pEAQ-HT-DEST1-MtPR1SP-SsINE2ΔSP-GFP	Cell death/localisation assays in N. benthamiana	Sscle05g046060 (SsINE2) without SP	pDONR/Zeo : SsINE2ΔSP	pEAQ-HT-DEST1-MtPR1SP-GFP	Gateway LR	Plasmid backbone modified from vector described in Sainsbury et al. (2009)
pEAQ-HT-DEST1-MtPR1SP-SsINE3ΔSP-GFP	Cell death/localisation assays in N. benthamiana	Sscle12g087960 (SsINE3) without SP	pDONR/Zeo : SsINE3ΔSP	pEAQ-HT-DEST1-MtPR1SP-GFP	Gateway LR	Plasmid backbone modified from vector described in Sainsbury et al. (2009)
pEAQ-HT-DEST1-MtPR1SP-SsINE4ΔSP-GFP	Cell death/localisation assays in N. benthamiana	Sscle13g094760 (SsINE4) without SP	pDONR/Zeo : SsINE4ΔSP	pEAQ-HT-DEST1-MtPR1SP-GFP	Gateway LR	Plasmid backbone modified from vector described in Sainsbury et al. (2009)
pEAQ-HT-DEST1-MtPR1SP-SsINE5ΔSP-GFP	Cell death/localisation assays in N. benthamiana	Sscle05g045060 (SsINE5) without SP	pDONR/Zeo : SsINE5ΔSP	pEAQ-HT-DEST1-MtPR1SP-GFP	Gateway LR	Plasmid backbone modified from vector described in Sainsbury et al. (2009)
pEAQ-HT-DEST1-MtPR1SP-PpNLP2ΔSP-his	Cell death assays in N. benthamiana	PpNLP2 without SP	NA	pEAQ-HT-DEST1-MtPR1SP-his	Gateway LR	Debler et al. (2021)
pEAQ-HT-DEST1-MtPR1SP-GFP-his	Cell death/localisation assays in N. benthamiana	GFP	NA	pEAQ-HT-DEST1-MtPR1SP-his	Gateway LR	Debler et al. (2021)
pEAQ-HT-DEST1-GFP-his	Cell death/localisation assays in N. benthamiana	GFP	NA	pEAQ-HT-DEST1-his	Gateway LR	Debler et al. (2021)
pEAQ-HT-DEST1-MtPR1SP-SsINE1/RTLT-AAAA-GFP	Cell death/localisation assays in N. benthamiana	Sscle02g012940 (SsINE1) RTLT-AAAA without SP	pDONR : SsINE1 without SP	pEAQ-HT-DEST1-MtPR1SP-GFP	Site-directed mutagenesis	Plasmid backbone modified from vector described in Sainsbury et al. (2009)
pEAQ-HT-DEST1-SsINE1/RTLT-AAAA-GFP	Cell death/localisation assays in N. benthamiana	Sscle02g012940 (SsINE1) RTLT-AAAA without SP	pDONR : SsINE1 without SP	pEAQ-HT-DEST1-GFP	Site-directed mutagenesis	Plasmid backbone modified from vector described in Sainsbury et al. (2009)
pEAQ-HT-DEST1-MtPR1SP-SsINE1/DFDVTEKR-AFAVTAKA-GFP	Cell death/localisation assays in N. benthamiana	Sscle02g012940 (SsINE1) DFDVTEKR-AFAVTAKA without SP	pDONR : SsINE1 without SP	pEAQ-HT-DEST1-MtPR1SP-GFP	Site-directed mutagenesis	Plasmid backbone modified from vector described in Sainsbury et al. (2009)
pEAQ-HT-DEST1-SsINE1/DFDVTEKR-AFAVTAKA-GFP	Cell death/localisation assays in N. benthamiana	Sscle02g012940 (SsINE1) DFDVTEKR-AFAVTAKA without SP	pDONR : SsINE1 without SP	pEAQ-HT-DEST1-GFP	Site-directed mutagenesis	Plasmid backbone modified from vector described in Sainsbury et al. (2009)
pTRV1	VIGS in N. benthamiana	pTRV1	NA	pTRV1
pTRV2-GG	VIGS in N. benthamiana	pTRV2-GG	NA	pTRV2-GG	Golden Gate	Choi et al. (2021)
pTRV2-GG : VIGS fragments	VIGS in N. benthamiana	Various	N. benthamiana cDNA/gDNA	pTRV2-GG	Golden Gate	Ahn et al. (2022)
