# Supplementary material for: The broad host range pathogen Sclerotinia sclerotiorum produces multiple effector proteins that induce host cell death intracellularly
Source: Mol Plant Pathol. 2023 Apr 10;24(8):866–81. doi: 10.1111/mpp.13333 (PMC10346375; doi:10.1111/mpp.13333)
Supplement: Supplementary file 13 — Table S5 Primers used in this study. [file MPP-24-866-s003.xlsx]

## Sheet: Primer list
Purpose	Primer name	Primer sequence
Cloning for assembly into pEAQ vector	Sscle01g005390 F	AAAAAGCAGGCTCCATGCAATTCCAATTCTTC
Cloning for assembly into pEAQ vector	Sscle01g005390 R	AGAAAGCTGGGTAAATCAACCCCTTCCT
Cloning for assembly into pEAQ vector	Sscle01g009960 F	AAAAAGCAGGCTCCATGGAATTTCCTGGGAGA
Cloning for assembly into pEAQ vector	Sscle01g009960 R	AGAAAGCTGGGTAGGCACCCTCACTATT
Cloning for assembly into pEAQ vector	Sscle02g012940 (SsINE1) F	AAAAAGCAGGCTCCATGCACGATGACTCCATC
Cloning for assembly into pEAQ vector	Sscle02g012940 (SsINE1) R	AGAAAGCTGGGTAAAGATTTTCGGGACT
Cloning for assembly into pEAQ vector	Sscle02g021780 F	AAAAAGCAGGCTCCATGGCTGAAGTTAAGATT
Cloning for assembly into pEAQ vector	Sscle02g021780 R	AGAAAGCTGGGTACAATTCATGACCATT
Cloning for assembly into pEAQ vector	Sscle04g039210 F	AAAAAGCAGGCTCCATGTGCAAATCAACCAGC
Cloning for assembly into pEAQ vector	Sscle04g039210 R	AGAAAGCTGGGTAAACCAAATGACCCGG
Cloning for assembly into pEAQ vector	Sscle05g046060 (SsINE2) F	AAAAAGCAGGCTCCATGGACAATGCCTACAGA
Cloning for assembly into pEAQ vector	Sscle05g046060 (SsINE2) R	AGAAAGCTGGGTAACATTCATTCCAGTA
Cloning for assembly into pEAQ vector	Sscle05g046070 F	AAAAAGCAGGCTCCATGGGCCAGTGCTATAAC
Cloning for assembly into pEAQ vector	Sscle05g046070 R	AGAAAGCTGGGTACAAATCAAATCTCTT
Cloning for assembly into pEAQ vector	Sscle06g050820 F	AAAAAGCAGGCTCCATGGCACCAGTCAAAGTC
Cloning for assembly into pEAQ vector	Sscle06g050820 R	AGAAAGCTGGGTAGTGCTTGAGATCTGC
Cloning for assembly into pEAQ vector	Sscle07g057000 F	AAAAAGCAGGCTCCATGAATATCCAAACATAT
Cloning for assembly into pEAQ vector	Sscle07g057000 R	AGAAAGCTGGGTAGTCGTTTGCTTCGTG
Cloning for assembly into pEAQ vector	Sscle10g080580 F	AAAAAGCAGGCTCCATGGCCCCTATCGTAGCA
Cloning for assembly into pEAQ vector	Sscle10g080580 R	AGAAAGCTGGGTAAAACTTTGTCGCTTG
Cloning for assembly into pEAQ vector	Sscle11g081020 F	AAAAAGCAGGCTCCATGAAGCACATAAAATTC
Cloning for assembly into pEAQ vector	Sscle11g081020 R	AGAAAGCTGGGTATGCTTTACCACACGG
Cloning for assembly into pEAQ vector	Sscle12g087960 (SsINE3) F	AAAAAGCAGGCTCCATGGAAGAAAAGCACGGG
Cloning for assembly into pEAQ vector	Sscle12g087960 (SsINE3) R	AGAAAGCTGGGTACAAATCGCGCAAAGC
Cloning for assembly into pEAQ vector	Sscle12g088660 F	AAAAAGCAGGCTCCATGAAGGCTACTACCACT
Cloning for assembly into pEAQ vector	Sscle12g088660 R	AGAAAGCTGGGTATTGTTCGAAGAAATG
Cloning for assembly into pEAQ vector	Sscle13g094760 (SsINE4) F	AAAAAGCAGGCTCCATGGCCCACGAACACTCA
Cloning for assembly into pEAQ vector	Sscle13g094760 (SsINE4) R	AGAAAGCTGGGTATGACTCCCGTGCTGG
Cloning for assembly into pEAQ vector	Sscle13g094920 F	AAAAAGCAGGCTCCATGCATAATATTCAACTT
Cloning for assembly into pEAQ vector	Sscle13g094920 R	AGAAAGCTGGGTAAACAACGCGTTTGAC
Cloning for assembly into pEAQ vector	Sscle13g095230 F	AAAAAGCAGGCTCCATGGCATCTATCAACAGT
Cloning for assembly into pEAQ vector	Sscle13g095230 R	AGAAAGCTGGGTACTTTCTTACTCTGCG
Cloning for assembly into pEAQ vector	Sscle16g107890 F	AAAAAGCAGGCTCCATGTTGCCAGTTGCCAAG
Cloning for assembly into pEAQ vector	Sscle16g107890 R	AGAAAGCTGGGTATTCTTTTCCATATCC
Cloning for assembly into pEAQ vector	Sscle05g045060 (SsINE5) F	AAAAAGCAGGCTCCATGTGCACATACTGCCAG
Cloning for assembly into pEAQ vector	Sscle05g045060 (SsINE5) R	AGAAAGCTGGGTACTGCTTGTAGCATGG
Cloning for assembly into pEAQ vector	Sscle01g006330 F	AAAAAGCAGGCTCCATGGCTCCCACCGATCCC
Cloning for assembly into pEAQ vector	Sscle01g006330 R	AGAAAGCTGGGTAAACCCCAGTGAAAGG
Cloning for assembly into pEAQ vector	Sscle10g075140 F	AAAAAGCAGGCTCCATGATCCCCACCGATCTC
Cloning for assembly into pEAQ vector	Sscle10g075140 R	AGAAAGCTGGGTAGATCCAAACACATCC
Cloning for assembly into pEAQ vector	Sscle14g100310 F	AAAAAGCAGGCTCCATGGATTGTACCAATGAC
Cloning for assembly into pEAQ vector	Sscle14g100310 R	AGAAAGCTGGGTAATACCAATGTTTTCC
Q5 site-directed mutagenesis RXLR-like motif	Sscle02g012940 (SsINE1) RTLT-AAAA F	GCTGCGGATGCGAGTGTCGATTTCG
Q5 site-directed mutagenesis RXLR-like motif	Sscle02g012940 (SsINE1) RTLT-AAAA R	AGCTGCCTTGAAGTTGGCACGCCT
Q5 site-directed mutagenesis dEER-like motif	Sscle02g012940 (SsINE1) DFDVTEKR-AFAVTAKA F	ACTGCAAAGGCCACCAGCTCCAAACCACCT
Q5 site-directed mutagenesis dEER-like motif	Sscle02g012940 (SsINE1) DFDVTEKR-AFAVTAKA R	AACAGCGAAAGCGACACTCGCATCCGTAAG
Cloning for assembly into pTRV2 vector	NbPDS fragment F	ATAGGTCTCCGGAGATGCAGAACCTGTTTGGAGAAC
Cloning for assembly into pTRV2 vector	NbPDS fragment R	ATAGGTCTCCAAGCGTTAAGTGCCTTTGACATGGC
Cloning for assembly into pTRV2 vector	NbR1 fragment F	ATAGGTCTCCGGAGTTGCTTTTGAAGGGGAGGAATG
Cloning for assembly into pTRV2 vector	NbR1 fragment R	ATAGGTCTCCAAGCATTCGCATCCCATATCAACTCG
Cloning for assembly into pTRV2 vector	NbPrf fragment F	ATAGGTCTCCGGAGGGGACATTTGGTTATTCAAGGAAAG
Cloning for assembly into pTRV2 vector	NbPrf fragment R	ATAGGTCTCCAAGCATTTGAGTTCAGGGAAATCTGAATC
